# Supplementary material for: Discerning the spatio-temporal disease patterns of surgically induced OA mouse models
Source: PLoS One. 2019 Apr 11;14(4):e0213734. doi: 10.1371/journal.pone.0213734 (PMC6459499; doi:10.1371/journal.pone.0213734)
Supplement: S1 Data — (XLSX) [file pone.0213734.s005.xlsx]

## Sheet: Blatt1
Treatment	Week		Chondrocyte numbers	TUNEL	LesionWidth	CartThickness	CartArea
Sham	1		157.3	1.7	0	182.1	187932
Sham	1		138.7	1	0	178.8	166029
Sham	1		174.7	2.7	0	185.8	151347
Sham	2		153	0.3	0	199.385	193219
Sham	2		147	0.7	0	180.854	199085
Sham	2		174.7	2.7	0	180.829	179009
Sham	4		182.3	1.3	0	208.4	200504
Sham	4		160.7	0	0	185.3	178898
Sham	4		125.3	0	0	193.3	178989
Sham	6		184.7	0	0	230.4	189938
Sham	6		170.3	0	0	208.2	188907
Sham	6		150.5	0.5	0	198.9	178116
Sham	8		171	0	29	204.7	181948
Sham	8		123	0	0	176.7	152551
Sham	8		151.7	0.3	0	204.5	187434
Sham	12		118	0	0	161	187111
Sham	12		176.7	0.3	0	180	198603
Sham	12		168	0	0	193	181248
MCLMM	1		85.33	18.33	0	153.6	164829
MCLMM	1		91	13	0	176	191415
MCLMM	1		85	12.33	0	150.7	173572
MCLMM	2		84.33	4.67	0	176.288	181280
MCLMM	2		97	7	0	183.341	212776
MCLMM	2		95.33	4.67	0	173.331	188143
MCLMM	4		77	7.33	41.4	155.9	178499
MCLMM	4		89	6	0	175.6	193733
MCLMM	4		77.33	4.33	349.4	147.8	173740
MCLMM	6		81.33	0	493.1	160.2	210353
MCLMM	6		87.5	1	512.5	163.7	222516
MCLMM	6		24.67	4	733.2	154.4	213132
MCLMM	8		62	1	1481.8	41.4	90448.5
MCLMM	8		7.67	0	905.8	125.7	168291
MCLMM	8		92.33	1.33	773.4	120.3	187300
MCLMM	12		71	1	474.9	84.3	128147
MCLMM	12		0	0	1735.9	33.2	82020.1
MCLMM	12		72.33	0	938.2	109.7	179334
DMM	1		143.33	5.33	0	185.9	182229
DMM	1		138	2.33	0	192.4	184068
DMM	1		155.33	4.33	0	209.2	205328
DMM	2		145.67	4.67	0	179.5	184735
DMM	2		144	3	0	189.9	186056
DMM	2		126	4.33	0	189.4	203376
DMM	4		112.33	7.67	0	179.6	194698
DMM	4		82.33	0	17.1	168.8	159113
DMM	4		115.5	1	70.4	164.2	182947
DMM	6		117.67	0.33	0	203.3	206731
DMM	6		94.5	1.5	100.4	157.4	205348
DMM	6		113	2	71.3	175.7	198805
DMM	8		87	0	0	199.7	184735
DMM	8		103.67	0.67	0	175.4	186056
DMM	8		121.67	0.67	28.7	216.5	203376
DMM	12		91.5	1.5	30.3	181.7	221899
DMM	12		135.67	1	21.3	205.4	233879
DMM	12		105.67	1.67	0	217	186574
